# Supplementary material for: The impact of differing frames on early stages of intersectoral collaboration: the case of the First 1000 Days Initiative in the Western Cape Province
Source: Health Res Policy Syst. 2020 Jan 9;18:3. doi: 10.1186/s12961-019-0508-0 (PMC6953299; doi:10.1186/s12961-019-0508-0)
Supplement: Supplementary file 1 — Additional file 1. Document Extraction Sheet. The document displays the extraction process of all the documents that were analysed. [file 12961_2019_508_MOESM1_ESM.xlsx]

## Sheet: Rationales for ECD
				Additional File 1: Document Extraction Sheet
Documents	Key: INT (International) NAT (National) PROV (Provincial) FTD (First 1000 Days) STT (Survive, Thrive, Transform) ECD (Early Childhood Development) SDGs (Sustainable Development Goals)
	DESCRIPTION OF DOCUMENTS										Ideas as policy solutions	Ideas as policy programs or policy recommendations	Ideas as underlying philosophies/Worldviews
Item No	Title (Full title as published)	Purpose and audience	Date	Author/publisher	Level (INT, NAT, PROV)	Sector	Type of doc	Other	Link to other docs	Rationales for focusing on ECD	Policy solution	"what and How"	General why (Quotes from docs)	Notes and potential worldviews	Views regarding intersectoral collaboration	symbols	Discourse on ISC
D1	First 1000 Days rapid situational analysis for the Western Cape Survive, Thrive, Transform	A rapid appraisal of the health and welfare of both children up to 2 years of age and their mothers using the survive, thrive and transform framework.	2016-12-01	Perinatal task team Western Cape Department of Health	PROV	Health	Report	Only two refs - mortality profiles and causes of death articles	D2 Intervention framework	1. Foundation for future learning and development 2. Influence on academic success, health and well being and relationship building.	Not clear	1.Ensure that a clear communication and engagement strategy, which incorporates all stakeholders and clearly articulates the vital importance of the First 1000 Days of life, is put in place. 2. Develop an overall Intervention Framework which encompasses all aspects requiring improvement interventions within a flagship First 1000 Days Initiative, and which assigns accountability for each of those …	1. The concept of child care starting at conception is relatively new and requires a shift in thinking within maternity services and governance structures to allow for conversations with regard to maternal and infant mental health and the promotion of early childhood development, starting from conception. 2. Reaching beyond medical care: there is growing recognition for the need for developing a …	This document tries to make the case that the system needs to 'tranform' services/shift the way of doing business in order to address the gaps currently such as limited focus on maternal mental health, lack of integrated services for at risk children, no programs that support parents and poor collaboration. Promotes the idea of shifting focus from a traditional medical approach to a more holistic…	Work within the health sector and start by addressing gaps that already exist within that phase such as limited focus on MNCH services- but extend services to include holistic aspects from other setors i.e. compliment medical care, offer education and infrmation during antenatal care. (Second level understanding of ISC)	Survive, Thrive, Transform	1. The nature of the First 1000 Days also calls for intersectoral collaboration and the forum for this intersectoral discussion is under the PSG3 group. 2. Intersectoral collaboration is key to achieving success in this domain. The PSG3 Parent-Infant-Child health and Wellness Working group has developed a Key messages framework for the First1000 Days to help guide the development of communication…
D2	Intervention Framework to guide service planning for the First 1000 Days	Proposed framework for planning service delivery for the FTD	2016-09-01	Western Cape Department of Health	PROV	Health	Framework		D1 Situational Analysis	1. Principles of utility and justice 2. Equality of opportunity	Maternal mortality key marker of effective health systems, and there is a need to reduce maternal mortality within FTD	1. SURVIVE, THRIVE and TRANSFORM: Implement a clear communication and engagement strategy which engages all stakeholders. 2. SURVIVE, THRIVE and TRANSFORM: Develop and implement an appropriate First 1000 Days monitoring, evaluation and response system across the care continuum, with focus on a clinical performance dashboard of indicators. 3. THRIVE and TRANSFORM: Improve Maternal and Child wellbe…	1. Safeguarding and preserving the lives of mothers during childbirth, is one of the globally accepted essential functions of a health care system. The maternal mortality ratio is therefore viewed as one of the key markers of the effectiveness of health care systems globally. WCG: Health is therefore committed to reducing maternity mortality, in line with this imperative. 2. While it is important…	Improving maternal and child health services (biomedical perspective) but mainly because maternal mortality reflects how well a health system functions and the system is responsible for proividig services to reduce mortalilty. But also the need to 'change' the delivery of health services due to limited resources (perhaps similar to the need to transform the system)	Work primarily within the health sector and ensure services are well provided for as it reflects the health sector functioning but consider the possibility of changing the way services are currently offered. ISC referred to in terms of promotion - gets a very minute unpacking of what this will entail and ISC is seen as one 'minor' component of promotion. (Second level understanding of ISC)	Survive, Thrive, Transform	1. Finding appropriate solutions across the care continuum, with a special focus on optimally strengthening the system closer to where the patient lives (i.e. the District Health System), and interventions aimed at prevention, promotion (including advocacy and intersectoral collaboration) and early intervention within each geographic “sub-ecosystem” in the province
D3	The First 1000 days initiative	Breif outline of the FTD initiative implemented in the WCG - background of the FTD, project description, planned activitites and a monitoring and evaluation framework	2016-04-01	Western Cape Department of Health	PROV	Health	Report		D6 PSP 2014-2019	1. Lifelong health, 2. Optimal wellness 3.Productive citizens (economic benefits)	Focus on FTD to ensure optimall wellness for young women, children, families and the community at large	Lifecourse approach that promotes nurturing care and responsive parenting with 3 foundational areas: nutrition and health, nurture care support, safety protection stimulation. To ensure optimal wellness through health specific interventions, intersectoral interventions and effective communication. The initiative will follow a whole of society approach to work together and improve the lives of chi…	1. The Province has expressed in its vision the need to shift the focus from a society of illness to wellness by 2030 and thus need to acknowledge the interelated gaps, challenges and complexities moving forward. 2. Developing the first 1000 Days will be investing in the future and contributing towards solving the emerging and existing challenges in terms of the burden of disease, poor nutrition,…	Shift of ideaology from a focus on disease to that of holistic wellness/ move from disease focus to whole of society focus - similar to D1 aiming to shift focus from focus on diseases in maternal services to a broader focus on social determinants of health affecting maternal and child issues. This shift seen as the only way to mitigate challenges in the field and the FTD seen as an example of thi…	Third level focus on ISC by promoting a shift in the way we look at and understand social determinants of health. So it doesn’t start with wanting to address a problem in particualr but rather pushes for a shift in understanding the way multiple sectors can work together to address the complecities and gaps facing the general system. (Third and a more general focus on ISC)	Nurturing care, lifecourse approach	A rapid gap analysis highlighted the need to strengthen interventions and ISC to ensure three foundation areas are given attention				"need to strenghten interventions and intersectoral collaborations to ensure that the three essential foundation areas are given attention during the first 1000 days period pg 5." "the initiative will follow a whole of society approach to work together and improve the lives of children pg 6"	"policies and programmes are in palce to ensure wellness but silo approach as opposed to whole of society approach is still evident. Individual departments deliver on their key mandates and do not integrate the three basic foundation areas needed to ensure optimal wellness for mothers and children in the first 1000 days. pg 4"
D4	The Global Strategy For Women's, Children's and Adolescents’ Health (2016-2030)	Updated global strategy to provide guidance to accelerate momentum for women’s, children’s and adolescents’ health linked to the SDGs	2016-12-01	Every woman every child	INT	Health	Strategy	Original doc of STT frame	D1 Situational Analysis D2 Intevention Framework D3 The First 1000 Days Initiative	1. Human rights approach to wellbeing 2. Economic benefits 3. Reduction of poverty 4. Health and well being 5. Economic productivity	Ensure well being for every woman, child and adolescent	Lifecourse approach Survive (End preventable deaths): 1. Reduce global maternal mortality to less than 70 per 100,000 live births 2. Reduce newborn mortality to at least as low as 12 per 1,000 live births in every country 3. Reduce under-five mortality to at least as low as 25 per 1,000 live births in every country 4. End epidemics of HIV, tuberculosis, malaria, neglected tropical diseases and ot…	1. Together, we can end the preventable deaths of women, children and adolescents everywhere and create a world in which, for the ﬁrst time in history, all can thrive and reach their full potential 2. Investing in such interventions for the health and well-being of women, children and adolescents has many benefits: first and foremost, it keeps them alive and healthy. In addition, it reduces pover…	High return on investements to Women, children and adolescents - Health as crucial for development.	Think this is second level of understanding of ISC because the sruvive, thrive and transform framework places emphasis on health focus through survive and thrive, only transform begins to address SDoH but even then it implies that we should focus on the structural elements contributing to inequality and ISC referred to in very general termsas important. (Second level of understanding of ISC)	Lifecourse approach Survive, Thrive, Transform	1. "To succeed, countries and their partners will have to take simultaneous action in nine interconnected and interdependent areas: country leadership; financing for health; health systems resilience; individual potential; community engagement; multisector action; humanitarian and fragile settings; research and innovation; and accountability...This will require a more integrated and holistic way …
D5	Healthcare 2030 The Road to Wellness	The document sets out the vision, values and principles guiding the Department to 2030. The 2030 strategy represents the third wave of health reform in the Western Cape since the Health Plan of 1995 and the Healthcare 2010.	2014-03-01	Western Cape Department of Health	PROV	Health	Strategic plan	3rd wave of WCG system transformation strategy	D6 PSP 2014-2019	1. Wellness 2. Improving maternal and child health	A shift from illness to wellness moving beyond the curative approach to healthcare	A “whole of society” approach to improving wellness. Lifecourse apprach to child health with the following Interventions: 1. Engage parents to promote a “well family concept” 2. Focus on perinatal area (health of child begins from pre-conception) 3. Promote exclusive breastfeeding 4. Invest in the Home and Community Based Care programme 5. Invest in Early Childhood Development Two pronged strateg…	1. Healthcare 2030 signals an important shift from illness to wellness. The conventional approach of health services with the focus on curative health care is not sustainable or desirable in the face of the increasing burden of disease.	Shift of ideology from illness to wellness. Same as D1 and D4.	ISC viewed from an advocacy lense - the need to push for a focus on ISC elements i.e parenting, health pomotion. (second level of ISC understanding)	Lifecourse approach	1. The Provincial Transversal Management System provides a structured opportunity to mobilise role players outside of the health department to address social determinants of health. This system has been prioritised by the provincial cabinet, giving political weight to inter-sectoral collaboration through this initiative. 2. We will strive to achieve excellence in delivering health care by 2030. T…								"The approach, therefore, that the province has taken to address this challenge is to create the Provincial Transversal Management System pg 44" "Strengthen the multi-sectoral Provincial AIDS Council (PAC) to provide strategic leadership." "We enjoy strong, vibrant, mutually respectful relationships with our partners, who share the common vision of Healthcare 2030. There is open and regular commu…	"The Department will develop an integrated rich picture.... using data from within the health service as well as external sources and research. Noting the impact of social determinants on the health and wellness of the population, the need for information systems that triangulate with other departments and sectors is crucial. pg 160"
D6	Provincial Strategic Plan 2014 - 2019	Sets out the Western Cape Government’s vision and strategic priorities for 2014-2019. Translates the vision of an “open-opportunity society for all” into an actionable, measurable policy agenda focused both on tackling the Province’s greatest challenges	2015-12-01	Western Cape Government	PROV	all	Strategic Plan		D5 Healthcare 2030 D3 The First 1000 Days Initiative D52 National Development Plan	1. Human rights realisation 2. Equality of opportunity 3. Reduction of poverty 4. Health and well being 5. Wellness	a “whole-of-society” approach to improving people’s lives – an approach built on partnerships with citizens, civil society, business, and other spheres of government	Through the following strategic objectives: Strategic Objective 1: Create opportunities for growth and jobs Strategic Objective 2: Improve outcomes and opportunities for youth development Strategic Objective 3: Increase wellness, safety and tackle social ills • Build inclusive, safe and healthy communities; • Nurture resilient and healthy families; • Ensure safe and healthy children (0 – 14 years…	1. Children demand and deserve special attention. Their earliest experience has the potential to influence them positively or negatively as future active citizens in their communities later in life. 2. The Western Cape Government acknowledges that we have a society that still carries the burdens of inequity....The Western Cape Government is therefore committed to promote wellness in communities i…	Shift of ideaology from a focus on disease to that of holistic wellness/ move from disease focus to whole of society focus as a repsonse to social ills and inequality - focus on children who suffer as a result of social ills and to reduce burden of poverty.	Think this is the third level of understanding of ISC. ISC understanding as beginning with a focus on societal problems/ills and a whole of society approach as a response to those challenges. Rather than as a recommendation for a policy solution/gap. And this may include a focus on wellness versus disease, may be a way to capture this understanding. (Third level understanding of ISC)	Open opportunity society for all Better together	1. Resilient communities form a strong foundation for the activation of personal agency and collaboration to address social and health challenges. Therefore the Western Cape Government is committed to building communities with improved social cohesion and economic development through addressing issues of safety, health and inclusivity. 2. A whole-of-society approach is needed to achieve the outco…
D7	National Intergrated Early Childhood Development Policy	To provide an overarching multi-sectoral enabling framework for early childhood development services	2015-12-01	Republic of South Africa	NAT	Social Development	Policy		D18 National Development Plan SDGs MDGs MNCWH&N) Strategic Plan	1. Early learning impacts later life 2. Human rights 3. Child development 4. Development (reducng poverty) 5. Mental and physical health of children and adults 6. Stronger economy 7. Reduce inequality	Everychild is given a better start through investement in the early years	Program priorities include: 1. Support for pregnant women, new mothers/fathers and children under 2 years of age. 2. Review and strengthening of a comprehensive national food and nutrition strategy for children under 5 years. 3. Provision of universal developmentally appropriate early learning opportunities for young children from birth. 5. Inclusion and support for children with disabilities wit…	1. The centrality of early childhood development to the national development agenda and the justification for increased public investments to secure early childhood development is premised on the recognition of the social returns of universal comprehensive early childhood development services – that it benefits not only the individual but all of society. 2. Overwhelming scientific evidence attest…	High return on investements to children. Attention to ECD as a form of human capital investement which benefits individuals and societies.	Very specific plans regarding what must happen and how sectors must approach these very specific arrangements (I think third level of ISC but very specific in terms of ideas as programs)		1. The Presidency will support the Inter-Ministerial Committee on Early Childhood Development to reinforce the national importance of early childhood development. At provincial level, Premiers will be similarly responsible for reinforcing early childhood development as a provincial priority and for ensuring sufficient resources, and inter-departmental commitment and collaboration. At municipal le…
D8	Western Cape Government Research Newsletter	The newsletter explores aspects related to ‘the first 1000 days’ as one of five key priorities for 2016-17.... using the ‘Survive, Thrive and Transform’ framework/approach, articulated in the Global Strategy for Women’s Children’s and Adolescent’s Health.	2016-11-01	Western Cape Government	PROV	Health	Newsletter	all content seems to link to survive vs transfromation of the system	D4 Global Strategy for Women's Children's and Adolescent's Health The Lancet series: Advancing Early Childhood from science to scale.	1. Lifelong health 2. Economic benefits	The FTD is a critical window to ensure the optimal development of children	Whole of society approach that focuses on three key areas: nutrition and health, nurture, care and support and safety, protection and stimulation	1. The currency to invest in the ‘first 1000 days’ lies in understanding the value of relationships, including relationships in the context of services: point-of-care services; collaborative inter-sectoral partnerships; psychosocial supportive relationships; family and community relationships; and/or parent/care-giver-infant relationships. Their contributions illustrate the concept of ‘relationsh…	Attention to ECD as human capital investement similar to D4	Very general view of collaboration as a need to meet the demans of children (Third level understanding of ISC)	Right start, bright future Relationships matter most Grow love play Better together Survive, thrive, transform	1. There are many advocates for breastfeeding in South Africa. What is now needed is improved collaboration, the use of research to inform practices and better use of existing resources. 2. The Western Cape Government slogan of “Better Together” is appropriate - improving breastfeeding to influence the lives of generations to come requires collaboration. Let us use our resources and networks to w…
D9	Western Cape Government Research Newsletter	Reports on the findings reported and discussion from the 2017 Provincial Research Day that was focused on the FTD	2017-05-01	Western Cape Government	PROV	Health	Newsletter		D1 Situational Analysis D2 Intevention Framework	1. To improve maternal and child health outcomes	FTD to improve maternal, neonatal and child health outcomes	The promotion of nurturing care of young children needs to be built into existing maternal, child health and nutrition services. Efforts should be promoted particularly at primary care where most expecting mothers have first contact with the health care system in South Africa. pg 8" The DOH proposed a comprehensive integrated strategy to improve outcomes within the FTD. Accountability was assigne…	1. The First 1000 Days of life – from conception to the child’s second birthday – largely determines the health and wellbeing of a child and his/her ability to learn and perform productively in the future. However, too many children are conceived, born into and grow in environments which put their survival at high risk, resulting in their death. Eight risk factors, grouped into maternal, infant a…	Improve existing maternal and child health systems	Working within the health sector predominantly - (First level understanding of ISC)	Survive, Thrive, Transform Right start, bright future
D10	Advancing Early Childhood Development: from Science to Scale 1 - Early childhood development coming of age: science through the life course	Journal article - To update the estimates of children at risk of not attaining their developmental potential; to present a life course conceptual framework of early childhood development; to assess global commitments and progress in early childhood development since 2000; to examine access to centre-based and home-based early childhood development programmes; and to describe crosssectoral opportu…	2016-10-04	Black et al	INT	ECD	Journal article		The lancet series articles	1. Improve development outcomes 2. Better learning outcomes 3. Equality/ equitable access	Early childhood development programmes vary in coordination and quality, with inadequate and inequitable access, especially for children younger than 3 years	Potential components of a multisector approach to early child development: Health and nutrition, Responsive caregiving, Security and safety, Early learning and education, Enabling environment for caregiver, family, and community, Social, economic, political, climatic, and cultural context Reccomendations for agenda setting: 1. Improve data availability, quality, frequency, and dissemination relat…	1. Particular attention is given to children under the age of 3, because of the importance associated with the sensitivity and vulnerability of early brain development, the relative lack of attention to early childhood development in general during this period, and the potential for service delivery through the health, nutrition, and social protection sectors. 2. The advances in personal and soci…	Implementtion of ECD components is fragmented and inadequate and this has severe consequences for child development. And so interventions need to consider nurturing care as a holistic concept that should be integrated to all intervention packages. Expanding of ECD interventions to include more holistic concept of Nurturing care	Third level focus on ISC by promoting a shift in the way we ECD through a holistic focus. (Third level understanding of ISC)	Lifecourse approach Nurturing care	1. Coordinated, multisectoral, multilevel programmes might be necessary to reduce multiple adversities while enhancing protective factors. Pg 5 2. "Recommendations for strategies to enhance early childhood development programmes .....stakeholder representation and urgent needs for a systems perspective on equity and rights, along with multisectoral policy planning, implementation, regulation, qua…
D11	Advancing Early Childhood Development: from Science to Scale 2 Nurturing care: promoting early childhood development	Provides a comprehensive update of early childhood development interventions across key sectors. Calls for meaningful integration across sectoral interventions, through programmatic packages that promote nurturing care and protection to improve developmental outcomes.	2016-10-04	Britto et al	INT	ECD	Journal article		Lancet series	1. Improve development outcomes 2. Better learning outcomes 3. improved health and well-being 4. Better quality of life	Interventions for ECD need to be implemented as multi-sectoral intervention packages anchored in nurturing care.	Interventions across the lifecourse: 1. Parenting programmes (Psychosocial stimulation, Positive parenting and responsivity, Maltreatment prevention) 2. Social protection (Conditional cash transfers) 3. Water and Sanitation (Ensuring access to clean water, Creating sanitation infrastructure, Promoting hygiene behaviours) 4. Maternal health 5. Breastfeeding 5. Micronutrients and child feeding Mult…	1. Evidence-based interventions during infancy that combine basic sectoral elements in health, nutrition, child and social protection, and child care and learning, with nurturing care and protection can synergistically improve child developmental outcomes. 2. successful, smart, and sustainable interventions to improve developmental outcomes need to: promote nurturing care and protection; be imple…	Need for multisectoral interventions that include nurturing care. Same as previous doc	Third level understanding of collaboration as a response to the threat to childrens development.	Nurturing care, lifecourse approach
D12	Advancing Early Childhood Development: from Science to Scale 3 Investing in the foundation of sustainable development: pathways to scale up for early childhood development	Argue that the burden of poor development is larger than currently estimated because of the lack of global data to include additional risk factors and identify crucial elements of the pathways to successful scale-up of ECD.	2016-10-04	Richter et al	INT	ECD	Journal article		Lancet series D4 Women’s, Children’s and Adolescents’ Health 2016–2030	1.Improving health and well being 2.human capital 3. Development outcomes	Eﬀective interventions for early childhood development are now available and can feasibly be integrated into existing systems in health, education, and social and child protection	Health and nutrition sector as an entry point to scaling up of programmes for early childhood development Promotion of health and wellbeing across the life course requires interventions through services and programmes of several sectors, most notably health and nutrition, education, and child and social protection, in the context of a supportive environment of policies, cross-sectoral coordinatio…	1. All sectors must play their part in supporting families to provide nurturing care for children. However, the time has come for the health sector to expand its vision of health beyond prevention and treatment of disease to include the promotion of nurturing care for young children as a crucial factor in the realisation of the human potential of all people. 2. There are gross inequalities in chi…	Need for multisectoral interventions that include nurturing care. And Need for shift of ideaology from a focus on disease to that of holistic (or in this case Nurturing care concept) similar to move from disease focus to whole of society focus	Third level understanding of collaboration as a response to the threat to childrens development.	Nurturing care, lifecourse approach	1. Coordination can also be organised under a single ministry, in collaboration with other sectors, for example through a multisectoral committee. 2. There are gross inequalities in children’s exposure to factors that threaten their development. The life course perspective of the SDGs provides new impetus for collaboration and innovation to protect and support early childhood development and adva…
D13	Report on the first round of the First 1000 Days roadshows conducted in the Cape Town metro between April - September 2016	Student was requested to report on a series of Cape Town Metro First 1000 Days Roadshows held in 2016, as part of a collaboration between the Anthropology Department at the University of Cape Town (UCT) and the Western Cape Department of Health (WC DoH). Report contains background information regarding the First Thousand Days (FTD), a description of the roadshows including feedback from participa…	2017-03-01	MS S Thanjan (UCT Anthropology Honours)	PROV	Health	Report		D6 Provincial Strategic Plan	1. Long term mental and physical well being 2. Improved maternal and child health outcomes	Not clear	Maternal health recommendations: 1.Integrated clinical stationery would improve the quality of care and make it possible to audit the care provided. 2.Adolescent support, empathy and compassion by clinic staff could reduce depression. 3.Health services need to provide antenatal classes in which parenting and care of children. 4.Breastfeeding counsellors could be trained to add more to their healt…		Concept of a holistic maternal and child health approach / linking existing health interventions with other operational systems (NGOs etc). Expanding current approaches to dealing with maternal and child health - similar to transformation of health services argument	Second level understanding of ISC - maternal and child biomedical focus predominatly but improve certain elements through linking with others. (Second level understanding of ISC)	open opportunity society for all Better together	In programs section																				"Difficult to apply the concept of a holistic maternal and child health approach in their everyday working practise….due to a lack of resources, and.. Conditions...difficult to try and spread the idea of the campaign on top of all the other difficulties such as the current stress which they face in their jobs....for nurses the implications are challenging as taking care of social issues and the a…
D14	Provincial Strategic Plan Goal 3: Increase Wellness and Safety, Reduce social ills. Project Charter 2017/2018. Project: The First 1000 Days (FTD) Initiative	Outlines the project plan for the FTD intitative for the 2017/2018 year including priorities which will be focused on during this period	End of 2017	Western Cape Department of Health	PROV	Health	Project report		D1 Situational analysis D14 Theory of change process note D6 Provincial Strategic Plan	1. Improve maternal, neonatal and child health outcomes	Ensure that every pregnant woman and child is nurtured and parents and caregivers are supported from conception onwards, especially the most vulnerable, through a whole of society approach, so that children can achieve their full potential throughout their life course	Milestones for 2017 to 2018 Survive: 1. Assigning accountability across the structures in Health 2. Clinical governance 3. Identifying pressure points in the care continuum 4. Find appropriate solutions across the care continuum, with a special focus on optimally strengthening the system closer to where the patient lives 5. Implement small incremental changes 6. Monitoring, evaluation and respons…	1. The Western Cape has many interrelated challenges that affect the outcomes for children…….In response to these interrelated challenges and the vision of safe and healthy children in the Western Cape, the 1st 1000 days Initiative was conceptualised.....The Department of Health has identified the 1st 1000 days as a key priority to improve maternal, neonatal and child health outcomes	Although grounded in focus of ECD to improve maternal and child outcomes…the survive, thrive and transform strategy indicates a realisation of the need to expand from the usual maternal and child health aspects.Expanding current approaches to dealing with maternal and child health - similar to transformation of health services argument	(Second level understanding of ISC)	Relationships matter most					"Identify and support at risk households in the 4 prioritised geographic areas with inter-sectoral support, via PSG 3. …...Begin to address social determinants of health relevant to 1st 1000 Days in the 4 geographic areas together with other sectors and partners..pg 5"
D15	Relationships Matter Most, Especially In The First 1000 Days The Interdisciplinary Neuroscience of Early Childhood Development A Unifying Narrative	Presents a narrative of the link between relationships and child outcomes	No date listed	Barak Morgan With input by Elmarie Malek	PROV	N/A	Narrative report	Original doc of Relationships matter most slogan		1. Improved outcomes (health and wellbeing)	The core of the FTD initiative is how services are rendered and how to partner together to provide support during pregnancy and the first 2 years of life (and beyond)	1. There is an abundance of correlational evidence consistent with life-history strategy theory in humans but little causal evidence. Therefore, to begin with, convincing local (SA) evidence will be needed. The challenge will be to amass, within the constraints of existing budgets, a body of evidence demonstrating that improved relational conditions (primarily safety but also reduced harshness) l…	1. When government builds a dam it knows there are scientific principles that must be followed and it consults engineers with this expertise. When it comes to building people, there are equally fundamental scientific principles which must be followed and expertise in the interdisciplinary neuroscience of human development should be sought and its recommendations should be followed. These recommen…	Improvine evidence to show relationships matter in enhancing child development/human capital relies on relationships	Relationships between sectors and the notion of relationships between service prociders- relies on third level understanding of ISC	Relationships matter most	1. This will require intensive intersectoral collaboration as strived for in the FTD initiative with its inherent Relationships Matter Most
D16	South African Child Gauge	To report on progress towards realising children’s rights. This issue focuses on children and the Sustainable Development Goals.	In 2017	The Children’s Institute, University of Cape Town (Lucy Jamieson, Lizette Berry & Lori Lake)	NAT	Neutral	Report		SDGs D4 The Global Strategy For Women's, Children's and Adolescents’ Health (2016-2030) D52 The National Development Plan	1. Human rights 2. Development outcomes 3. Reduce poverty and inequality 4. Sustainable economic growth 5. Human capital development	If we nurture their normal growth and development – from conception to adulthood – we will unlock that human potential	We must remove all barriers for children to access quality services, particularly in the first 1,000 days. Use the Sustainable Development Goals (SDGs) to promote nurturing care and create enabling environments in which children not only survive, but thrive and reach their full potential An unprecedented level of cooperation between government, civil society and the corporate sector is therefore …	1. If we want to transform South Africa and build a society with stable families and communities, strong and accountable institutions, sustainable economic growth; and a country that maximises the potential of its people, that is culturally rich and has a place in the changing world; then we need to pay careful attention to how we are raising our children. To radically transform South Africa requ…	Children as a source of development/realising development potential or human capital. human capital important for the economic productivity of individuals over time and for the economy as a whole.	Shift how all think about ECD in order to harness their potential. (Third level uderstanding of ISC)	survive, thrive, transfrom relationships matter	1. The design of the SDGs reflects a greater appreciation of the interrelatedness of goals and targets; and an emphasis on collaboration both across and within sectors, as well as within and across institutions 2. Case management procedures help to clarify roles and responsibilities and facilitate collaboration between the various professionals involved to ensure that the holistic needs of childr…	The SDGs make a case for measuring progress that countries make in addressing challenges of poverty and hunger by tracking the experiences of children. Moreover, South African society needs to be conscientised about the importance of investing in our children if we want to move the country forward. Parents, caregivers, teachers, and policy-makers need to remember that we are today deciding on wha…	The SDGs build on the strengths of the MDGs and aim to overcome the challenges. Like the MDGs, the SDGs are goal directed and designed to serve as a springboard to drive “transformational” change. The SDGs emphasise the principles of universalism and interdependence with the intention of ensuring that no one is left behind and that progress takes place across all goals, equally and for everyone. …
D17	National Development Plan 2030	Presents the National Development plan, a long-term perspective that aims to aims to eliminate poverty and reduce inequality by 2030. It identifies the role different sectors of society need to play in reaching that goal.	2011-11-01	National Planning Commission	NAT	Neutral	Plan			1. Economic growth 2. Increase employment 3. Reduce poverty 4. Reduce inequlity 5. Better health and longevity	Building national capabilities requires quality early childhood development,	Essential early measures to give each child a better start in life can be delivered through a two-year programme for mothers and infants including: Vulnerable caregivers, Adequate nutrition including micronutrients, Immunisation, Protection from destitution, Care and stimulation. The Department of Health interacts with pregnant women, new mothers and young children as part of its antenatal and po…	1. Children entering primary school in 2012 will be working in 2030. How healthy they are, how well they function, how well they do at school and labour market depends on the decisions the government and all in society make now. 2. The single most important investment any country can make is in its people. Education has intrinsic and instrumental value in creating societies that are better able t…	Also attention to children to contribute to development goals./ human capital investement……….maybe human capital important for the economic productivity of individuals over time and for the economy as a whole.	Third level understanding of ISC - but very general view of ISC		1. Address the coordination weaknesses between the different sectors and departments responsible for early childhood development services in order to strengthen collaboration. The Commission will work with the respective departments to find a solution to the perennial coordination challenge in the delivery of early childhood development services.
D18	Cape Town Declaration on wellness	A shift towards a “whole of government” and a “whole of society” approach is imperative because government in South Africa cannot succeed without mobilising the ideas and energy of civil society and communities	2011-11-01	participants in the first summit on wellness of the Premier of the Western Cape gathered	PROV	Not sure but Health	Declaration	whole of society approach original doc		1. Development	Wellness is a key requirement for development	Achieving an increased state of wellness for all requires concerted interventions based on sound evidence and is best implemented through partnerships in an integrated whole of society approach. To address child health: 1. Important causes of death such as perinatal conditions, infectious disease, especially pneumonia, diarrhoea, TB and HIV / AIDS 2. Violence and road injuries and non-communicabl…	1. Effective early childhood development is required to reduce vulnerabilities during childhood, adolescence and adulthood. 2. Improving the wellness and development of mothers, parents and families will advance the health of their children. 3. Wellness is built on a foundation of the health of children which starts at birth	Focus on early childhood development to mitigate effects of the environment (social ills, poor socioeconomic outcomes). Maybe linked to move to wellness.	Wellness is grounded on a third level understanding of ISC - all sectors need to be involved / need to change the focus from disease to addressing SDoH but the programs sound very directed at improving maternal and child health services sorely.
D19	Western Cape Government Health Annual Report 2015/2016	Reports the achievements, performance information, governance, human resources information and financial information for 2015/2016 year	In 2016	Western Cape Department of Health	PROV	Health	Report			1. Child's bright future	The goal of the first 1000 Days initiative is to provide an optimal environment for good brain development in utero, the growing infant and child during its most vulnerable brain development period.	The Department plays a leading role in the Provincial Cabinet strategy to increase wellness, safety and reduce social ills in collaboration with the Departments of Social Services, Community Safety, Culture, arts and Sport, transport and Public Works. 7 projects have been developed in this regard: First 1000 days focusing on a range of intersectoral strategies to give children the best possible c…	1. A key indicator for any health system lies in how it cares for women and children. In the Western Cape we believe in the crucial importance of the first 1000 Days of a child’s development in securing a child’s bright future. This starts from conception, moving through pregnancy, birth and the first two years of life. 2. The ultimate outcome is to ensure optimal wellness for young women, childr…	Focus on early childhood development to ensure successful children’s outcomes and their future prospect but also what is the underlying philosophy behind wellness and engagement of whole of society?	second level understanding of ISC (promoting vertical projects within ISC spaces)- in terms of seeing ISC as a set of vertical strategies and seeing the FTD as one vertical initiative to address SDoH alongside other vertical priorities and within the conceptualisation of the FTD, ISC given one part along with health priorities and communication. (Second level understanding of ISC)	Right start, bright future	Similar to policy recommenations.
D20	Western Cape Government Health Annual Report 2016/2017	Reports the achievements, performance information, governance, human resources information and financial information for 2016/2017 year	In 2017	Western Cape Department of Health	PROV	Health	Report	Not much in the document about FTD - unlike previous year annual report		1. To improve maternal, neonatal and child health outcomes	To ensure that every pregnant woman and child is nurtured; parents and care-givers are supported from conception onwards, especially the most vulnerable, through a whole of society approach, so that children can achieve their full potential throughout their life course	Project management plans have been aligned with the Survive, Thrive, Transform framework with following key components and deliverables in 4 identified areas: Survive: 1. Health systems interventions addressing avoidable causes of deaths related to patient factors, health worker factors, health system factors and community factors. 2. Monitoring, evaluation and response system across the care con…	very limited focus on FTD	…the survive, thrive and transform strategy indicates a realisation of the need to expand from the usual maternal and child health aspects. Expanding current approaches to dealing with maternal and child health - similar to transformation of health services argument	Second level understanding of ISC - Also a key document that shows how FTD prioritisation shifted compared to initial attention in previous annual report
D21	Strategic Plan for Maternal, Newborn, Child and Women’s Health (MNCWH) and Nutrition in South Africa 2012 - 2016	Identifies priority interventions which can be expected to have the greatest impact on reducing maternal, newborn and child mortality and enhancing gender equity and reproductive health. It also provides a road map of how these interventions can be effectively implemented with a focus on improving coverage, quality and equitable access to this package of core services	2012-05-01	National Department of Health	NAT	Health	Strategic plan			1. Reduce mortality and morbidity	Reducing mortality and morbidity amongst mothers and children.	Strategy 1: Address inequity and social determinants of health Strategy 2: Develop a comprehensive and coordinated framework for MNCWH & Nutrition service delivery Strategy 3: Strengthen community-based MNCWH & Nutrition interventions Strategy 4: Strengthen provision of MNCWH & Nutrition services at PHC and district levels Strategy 5: Strengthen delivery of MNCWH & Nutrition services at district …	1. Efforts to reduce maternal and child mortality rates therefore need to focus on ensuring that every woman, mother and child receive these services as part of comprehensive service packages at community, PHC and hospital levels 2. On an international level, recent efforts to improve maternal, newborn and child survival have focused on ensuring full coverage with packages of interventions with p…	Improving maternal and child health to reduce mortality in order to meet MDG targets predominantly focused on ensuring survival.	(First level understanding of ISC)
D22	National Report for the Mid-Term Review of the Strategic Plan For Maternal, Newborn, Child and Women’s Health, (MNCWH) and Nutrition in South Africa 2012-2016	Presents the mid-term reviewof the maternal, newborn, women, adolescent and child health and nutrition programmes in the health sector in 2014 commissioed by the National Department of Health		National Department of Health	NAT	Health	Report			1. Lower maternal and child mortality rates	The first 1000 Days should be prioritised	Key recommendations The three phases of the review identified three topline recommendations. 1. Know your issues, track your response, we are accountable: target setting and data management, communication, accountability and involvement 2. Getting the basics right: infrastructure, drugs, equipment, balance supply and demand, supervision and mentoring systems, consistency and quality of care 3. Co…	1. attention should be given to addressing the specific needs of adolescent girls and mothers and children during the first 1000 days of life (from conception through the first two years of life). The prioritization of these groups resulted from the fact that progress towards achieving targets for adolescent girls has been particularly slow and access and coverage for this group remains a challen…	Improving maternal and child health to reduce mortality in order to meet MDG targets. predominantly focused on ensuring survival.	(First level understanding of ISC)
D23	Maternal mental health and the first 1000 days	Article explores risk factors for common mental illnesses and treatment options available in under-resourced settings.	2016-12-01	Turner and Honikman	NAT	None	Journal article			1. Lifelong health 2. Prevention of disease 3. Intellectual development	Even though maternal mental health receives low priority in healthcare, it is a vital component for the developing fetus and the raising of healthy children who are able to contribute meaningfully to society	Management of Common Mental Disorders should be based on the following principles: Detection: care should be taken to screen women at least once during and after pregnancy Empathic care: Empathic care should form the basis for all communication with all women during the perinatal period. It includes creating a safe, caring space, active listening to understand her problems, and empowering the mot…	1. Poor maternal mental health may have a profound and wide-reaching effect on mothers, pregnancy and children. Ideally, all antenatal clinics should screen for CMD and provide integrated care to pregnant women. CMDs can be detected and effectively managed, thereby reducing a large range of possible adverse consequences for mothers, their children and their family.	Mental health as a priority - implies more holistic focus on maternal and child health that includes a focus on the impact of mental illness and the range of interventions that stretch beyond day to day services provided by health workers	Second level understanding of ISC - with interventions beyond health services related to addressing mental health disorders
D24	The foundations of lifelong health are built in early childhood	Presents a framework for reconceptualizing early childhood Policies and Programs to strengthen lifelong health	2010-07-01	Centre on the developing child, Harvard University	INT	Health	Report			1. Productive society 2. Sustainable future 3. Wellbeing 4. Learaning capacities 5. Economic benefits for the country	Need to think and act creatively to enhance the healthy development of young children by reducing the disruptive effects of significant adversity on developing biological systems.	Significant progress in lifelong health promotion and disease prevention could be achieved by reducing the burden of significant adversity on young children—and this progress could be accelerated through science-based enhancements in a wide range of policy domains, including child care and early education, child welfare, public assistance and employment programs for low-income parents, housing po…	1. A focus on health promotion in the early childhood period where an extensive body of evidence supports the promise of effective prevention programs that can change the trajectory of children’s lives—can help reduce the social and economic burdens of illness, not only in childhood but also throughout the adult years. This connection between early life experiences and the health of a nation unde…	Rethinking of health for early childhood by focusing mainly on prevention to combat socio determinants of health that affect child development. Can also be linked to a more holistic focus on maternal and child health but this document argues mainly for attention to prevention.	Third level understanding of ISC - to harness the role of prevention in ensuring ECD but very specific in the how to promote a shift in thinking to how ECD is addressed.
D25	‘First 1000 days’ health interventions in low- and middle-income countries: alignment of South African policies with high-quality evidence	Presents an overview of recent systematic reviews and meta-analyses that report on effective clinical and public health interventions targeting various aspects or levels of care in the first 1000 days of life ‒ with a specific focus on low-and middle-income countries and primary health care and on the outcomes of these on maternal and child health mortality and morbidity in the first 1000 day per…	2017-07-01	English, Peer et al.	NAT	Neutral	Journal article			1. Positive impact on long-term health outcomes, for both mother and child	Its important to review the strength of the existing evidence base and its applicability to the local setting and how well the evidence is translated into written local documents, and to identify some of the gaps	More effort can be made to explicitly advocate for optimal birth spacing time periods (between two and five years) and this should be incorporated into all documents. Four antenatal visits, which was the standard in SA, is associated with increased mortality in this review and was recently revised to eight but this change should be widely promoted and implemented. Depression is an area requiring …	1. Despite these and other accomplishments, SA did not achieve the MNC health Millennium Development Goals. Many factors may contribute to this observation, including the quality of and heterogeneity of care among the 52 districts, and various contextual (burden of disease, geography and rurality, lack of resources) and upstream factors (local policies, political bias and buy-in), including socia…	Focus of the article is on importance of evaluating whether evidence based approaches that improve maternal and child mortalitity are practiced/implemented. Based on this it focuses predominantly on health interventions to reduce mortality.	(First level understanding of ISC)
D26	South African Early Childhood Review 2016	This review presents a set of indicators to support inter-sectoral planning, delivery and monitoring of an essential package of ecd services, from conception to the age of 6	In 2016	Hall, Sambu et al, Children's Institute, University of Cape Town and Ilifa Labantwana	NAT	ECD	Review		D7 National Intergrated Early Childhood Development Policy	1. Child rights 2. Foundation for all future health, behaviour and learning 3. Children development 4. Reduce inequality	The essential components of the comprehensive package of ECD services needs to reach all children under 6 years	The Children's Act says that planning for ECD services must be led by the Department of Social Development in collaboration with the Departments of Basic Education and Health; provincial and local government, and the finance and transport sectors. While a comprehensive package will be ideal in the long run, the immediate priority is to deliver a package of essential components of the ECD services…	1. Investment in early childhood development has been documented to be one of the most effective, long-term strategies for poverty eradication. 2. While a comprehensive package will be ideal in the long run, the immediate priority is to deliver a package of essential components of the ECD services for all young children. The new policy intends to make such a package universally available, thereby…	Focus on ECD to reducing poverty and inequality - therefore argues for a focus on an essential package of care for children verus a comprehensive package. It views the crisis of ECD as needing an essential pakcage of services currently and perhaps a comprehensive package can be a furute vision.	Second level understanding of ISC - which they argue is due to the impossibility of ensuring a comprehensive care package to all children and would rather focus on an essential components from the comprehensive package.
D27	Nurturing Care for Early Childhood Development: a framework for helping children survive and thrive to transform health and human potential	Presents the Nurturing Care Framework provides a roadmap for action. This Framework provides strategic directions for supporting the holistic development of children from pregnancy up to age 3.	In 2018	World Health Organization, United Nations Children’s Fund, World Bank Group	INT	ECD	Framework		All documents that touch on nurturing care	1. Child rights to survive and thrive 2. Economic growth 3. Equitable opportunities 4. End extreme poverty	a world in which every child is able to develop their full potential and no child is left behind	In line with these best practices, this Framework proposes five strategic actions: For each strategic action, countries’ governments need to lead and coordinate the activities. Strategic action 1 - Lead and invest: 1. Convene a high-level multi-sector coordination mechanism. 2. Assess the current situation and identify the opportunities within and across different sectors for strengthening suppor…	1. What is one of the best ways a country can boost shared prosperity, promote inclusive economic growth, expand equitable opportunity, and end extreme poverty? The answer is simple: Invest in early childhood development. 2. The period from pregnancy to age 3 is when children are most susceptible to environmental influences. Investing in this period is one of the most efficient and effective ways…	Focus on ECD to reduce poverty, investing in human capital (Attention to ECD as human capital investement)	Third level understanding of ISC - since its unpcking components of nurturing care which have a basis in promorting a different understanding of ECD and how to address it holistically.
D28	Western Cape Government Investing in the Early Years Integrated Provincial Early Childhood Development Strategy (2011 - 2016)	This strategy applies to all individuals, entities, government departments, municipalities, and organizations that provide ECD services and programmes, or support functions	Year 2011	Western Cape Government	PROV	ECD	Strategy		Lancet series on Child Development, Centre on the developing child (Foundations for Early childhood)	1. Childrens rights 2. Equity 3. Access	To ensure that children have opportunities to access a range of quality, developmentally appropriate ECD programmes that promote their care, protection and development.	This strategy applies to all individuals, entities, government departments, municipalities, and organizations that provide ECD services and programmes, or support functions. The various elements of this strategy will be implemented by the Departments of Agriculture, Education, Health and Social Development, in ECD centres, as well as out of centres for children between the ages of 0 and 9, as of …	1. The primary purpose of the ECD Strategy is to ensure that as many children as possible have access to quality, affordable ECD provision. To achieve this within the context of the historical legacy of provision, coupled with the sheer volume of children that require access, places a challenge on policy makers to make policy decisions that are equitable, developmental, innovative and cost effect…	Focus on ECD due to impact of poor quality	Second level understanding of ISC -Education, health and Social Development as main departments and their roles well outlined		implemention plan 8: To develop and implement mechanisms for integration, co-ordination and **Inter-sectorial collaboration. 1. Prioritise children’s issues in their IDP’s Implement effective granting system 2. Active participation in the inter-sectoral collaboration. Inter-sectoral collaboration: Enhancement of DSD and WCED institutional capacity to manage the ECD portfolio and fulfill legislati…
D29	The South African National Curriculum Framework for children from Birth to Four	The National Curriculum Framework (NCF) provides guidance for those developing programmes and working with babies, toddlers and young children from birth to age four	2015-02-01	South African Department of Basic Education	NAT	Education	Framework		National Development Plan	1. Childrens rights 2. Equity	To help every child to develop knowledge, skills, attitudes and behaviours for life, learning, schooling and work.	The NCF seeks to: 1. Affirm young children as competent people who are actively involved in their learning 2. Actively honour the diversity of our young children, their capabilities, their languages and their heritage 3. Promote young children’s experiences of socially and culturally sensitive environments where attention is paid to inclusive, equitable and democratic practices 4. Recognise the i…	1. The NCF is driven by the following vision: Working with and for all children in the early years in a respectful way to provide them with quality experiences and equality of opportunities to achieve their full potential. 2. In South Africa many babies, toddlers and young children live in environments that affect their survival, protection and development in negative ways. Early childhood progra…	More holistic view of children and the need to create nurturing environments to ensure their growth and their development as this affects their full potential. Focuses on well being as opposed to specific quality or services. Also a curriculum so promotes understanding of optimum facilitators of learning for early childhood.	Third level understanding of ISC		The NCF promotes a holistic vision of ECD which pays attention to: • The first 1000 days which are the windows of opportunities for interventions before birth and the first two years of life after birth; and The third and fourth years of life and the time before the child enters primary school The NCF therefore focuses upon the child from before birth through to the time that she enters Grade R. …
D30	National Integrated Plan for Early Childhood Development in South Africa 2005–2010	This document flows from a mandate given to the Social Sector Cluster by the first Cabinet lekgotla of the third democratic Government in May 2004. The mandate was to develop an integrated plan for early childhood development (ECD) and to present it to Cabinet for consideration	2005-02-01	UNICEF….Not clear	NAT	ECD	Plan				To bring greater synergy and coordination to current government programmes undertaken by various departments in the area of ECD	There is no single model or programme that is appropriate to meet the varied ECD needs of families. Therefore a range of options, such as home, community, and centre-based services, after care for school-going children, stimulation programmes including part-day programmes, and family education, health and nutrition programmes could be explored. Intersectoral committees can provide mechanisms for …	1. The diverse social, historical and economic backgrounds and situations under which children are brought up increases the need for the ECD sector to design models of provisioning that would cater for children's individual circumstances and those of their caregivers. 2. Since 1994, various legislation, policies and programmes have been developed to address children's needs. These initiatives hav…	Focus on ECD due to impact of poor quality but pushes for an integrated approach to child care	Third level understanding of ISC		1. There is enough evidence to suggest that, irrespective of the targeting criteria, the best way to give children the best start in life is through an integrated approach to ECD. It has been shown that focusing on a single aspect of child development does not yield sustainable results. The integrated approach includes programmes in health, nutrition, water and sanitation, early learning, and psy…
D31	Western Cape Government Social Development Annual Performance Plan 2018/2019	Reports the intended performance information, governance, human resources information and financial information for the 2018/2019 year	Year 2018	Department of Social Development	PROV	Social Development	Report		PSP, NIECD, NDP		Appropriate child and family care and support services and interventions, which protects, support and facilitate the development of children and families, in partnership with stakeholders.	Strategic Outcome Orientated Goal 3: Comprehensive child, family care and support services to protect the rights of children and promote social wellness Programme 3: Children and Families - Purpose of the Programme Provide comprehensive child and family care and support services to communities in partnership with stakeholders and civil society organisations. Sub-Programme 3.2 Care and Services to…	1. The Western Cape has approximately 542 575 children aged 0 to 4 years. Despite the projected decrease in this population cohort over the next five years, due to decreases in the fertility rate, issues of safety, cognitive development, and nutrition will increasingly become the focus ofECD interventions. The purpose of the ECD interventions is to enable children to better cope at school and ach…	Social development sector documents focus on preserving the family and esuring quality of ECD services as they are resopnsible for monitoring that programme.	Second level understading of ISC		1. Research indicates a high incidence of child maltreatment, and it is evident that child protection strategies should be intensified. Care and protection services to children represent the major focus of the Department’s work and over the next five years we will bring these services up to the standards required by the Children’s Act, coordinate them with other provincial departments, municipali…
D32	Department of Social Development Service Delivery Improvement Plan (01 April 2018 - 31 March 2021)	to facilitate the commitment of a state institution to continuous service delivery improvement mechanisms that seek to improve the nature and quality of the actual service being provided, and the manner in which the service is delivered	Year 2018	Department of Social Development	PROV	DSD	Plan		PSP, D32 - Annual Performance Plan			The two areas that are being prioritised for service delivery improvement over the next three years are: Service 1: Child Protection-To conduct performance monitoring of designated child protection organisations. Performance monitoring and the analysis of the performance information will provide the Department with information that ensures that service providers deliver on the services for which …	1. To ensure the provision of a comprehensive network of social development services that enables and empowers the poor, the vulnerable and those with special needs. 2. The care and protection services to children represent the major focus of the Department’s work and its single biggest goal over the next five years will be to bring these services up to the standards required by the Children’s Ac…	Same as above - focus on improving quality of services offered by NPOs as part of their role of addressing quality	Second level understanding of ISC
D33	Western Cape Government Department of social development Annual report	Reports the achievements, performance information, governance, human resources information and financial information for 2017/2018 year	Year 2017	Department of Social Development	PROV	DSD	Report		PSP, NIECD, NDP, D29 - Provincial ECD policy		To ensure the provision of a comprehensive network of social development services that enables and empowers the poor, the vulnerable and those with special needs.	It is important to reiterate, that the Department will be ever increasingly focused on delivering on the legislation that guides our service delivery measures. This imperative will be carried through to our NPO partners, as we must do more with less. In line with our determination to continuously improve the implementation of service delivery related statutory requirements, the Department will su…	1. Despite negligible projected growth in this population cohort over the next five years, issues of safety, cognitive development, and nutrition will increasingly become the focus of ECD interventions. Recent research indicates that quality ECD services impact positively on school outcomes. 2. The focus of the ECD programme is therefore shifting from the intake of children, to improving the qual…	Same as above - focus on improving quality of services offered by NPOs as part of their role of addressing quality. But also a recognition of the increasing complexity of the social spaces - increase in social ills, violence and crime.	Second level understanding of ISC
D34	THE 2030 AGENDA FOR SUSTAINABLE DEVELOPMENT			United Nations	INT	N/A	Strategy			1. Human rights 2. Non discrimination		We commit to providing inclusive and equitable quality education at all levels early Childhood. Goal 4. Ensure inclusive and equitable quality education and promote lifelong learning opportunities for all 4.1 By 2030, ensure that all girls and boys complete free, equitable and quality primary and Secondary education leading to relevant and effective learning outcomes. 4.2 By 2030, ensure that all…	1. We recognize that eradicating poverty in all its forms and dimensions, including extreme poverty, is the greatest+ global+ challenge+ and+ an+ indispensable+requirement+for+sustainable+development 2.We+are+determined+to+mobilize+the+means+required+to+implement+this+Agenda+through+ a+ revitalized+ Global+ Partnership+ for+ Sustainable+ Development,+ based+ on+ a+ spirit+ of+ strengthened+global…	Alleviating poverty and promoting development	Third level understanding of ISC

## Sheet: Sheet1
		Problem definitions that underpin policy programs	Policy programs recommended to address the problem	Quotes
	A key indicator for any health system lies in how it cares for women and children. In the Western Cape we believe in the crucial importance of the first 1000 Days of a child’s development in securing a child’s bright future. This starts from conception, moving through pregnancy, birth and the first two years of life	1. FTD as a maternal and child health mortality problem: "Safeguarding and preserving the lives of mothers during childbirth, is one of the globally accepted essential functions of a health care system. The maternal mortality ratio is therefore viewed as one of the key markers of the effectiveness of health care systems globally."
		2. FTD as an early childhood development problem “Lack of opportunities and interventions.. during early childhood can significantly disadvantage young children and diminish their potential for success”
